# Supplementary material for: Gelatin Coating for the Improvement of Stability and Cell Uptake of Hydrophobic Drug-Containing Liposomes
Source: Molecules. 2022 Feb 3;27(3):1041. doi: 10.3390/molecules27031041 (PMC8838450; doi:10.3390/molecules27031041)
Supplement: Supplementary file 1 [file molecules-27-01041-s001.zip]

Archive with 1 entries (1 files):
- molecules-1547817-supplementary.pdf
